# Supplementary material for: Isolation and Characterization of a Lytic Vibrio parahaemolyticus Phage vB_VpaP_GHSM17 from Sewage Samples
Source: Viruses. 2022 Jul 22;14(8):1601. doi: 10.3390/v14081601 (PMC9331696; doi:10.3390/v14081601)
Supplement: Supplementary file 1 [file viruses-14-01601-s001.zip]

Archive with 1 entries (1 files):
- viruses-1718931-supplementary.pdf
